# Supplementary material for: VviUCC1 Nucleotide Diversity, Linkage Disequilibrium and Association with Rachis Architecture Traits in Grapevine
Source: Genes (Basel). 2020 May 29;11(6):598. doi: 10.3390/genes11060598 (PMC7348735; doi:10.3390/genes11060598)
Supplement: Supplementary file 1 [file genes-11-00598-s001.zip]

Archive with 2 entries (2 files):
- Figures Sup_Tello_v2.docx
- Sup Tables_Tello_v2.xlsx
